# Supplementary material for: The Spatiotemporal Variation and Ecological Evaluation of Macroinvertebrate Functional Feeding Groups in the Upper Yellow River
Source: Biology (Basel). 2024 Oct 2;13(10):791. doi: 10.3390/biology13100791 (PMC11505124; doi:10.3390/biology13100791)
Supplement: Supplementary file 1 [file biology-13-00791-s001.zip]

Archive with 1 entries (1 files):
- biology-3157668-supplementary.pdf
